# Supplementary material for: Efficacy and Safety of Subcutaneous and Oral Semaglutide Administration in Patients With Type 2 Diabetes: A Meta-Analysis
Source: Front Pharmacol. 2021 Oct 6;12:695182. doi: 10.3389/fphar.2021.695182 (PMC8526557; doi:10.3389/fphar.2021.695182)
Supplement: Supplementary file 1 [file DataSheet1.zip]

Archive with 27 entries (26 files):
- supplementary material/
- supplementary material/Figure S1. PRISMA 2009 flow diagram.doc
- supplementary material/Figure S10. RRs for achieving HbA1c í▄ 6.5%  oral semaglutide vs placebo.png
- supplementary material/Figure S11. RRs for achieving HbA1c í▄ 6.5%  oral semaglutide vs active comparator.png
- supplementary material/Figure S12. RRs for achieving weight loss í▌ 5%  subcutaneous semaglutide vs placebo.png
- supplementary material/Figure S13. RRs for achieving weight loss í▌ 5%  subcutaneous semaglutide vs active comparator.png
- supplementary material/Figure S14. RRs for achieving weight loss í▌ 5%  oral semaglutide vs placebo.png
- supplementary material/Figure S15. RRs for achieving weight loss í▌ 5%  oral semaglutide vs active comparator.png
- supplementary material/Figure S16. RRs for achieving weight loss í▌ 10%  subcutaneous semaglutide vs placebo.png
- supplementary material/Figure S17. RRs for achieving weight loss í▌ 10%  subcutaneous semaglutide vs active comparator.png
- supplementary material/Figure S18. RRs for achieving weight loss í▌ 10%  oral semaglutide vs placebo.png
- supplementary material/Figure S19. RRs for achieving weight loss í▌ 10%  oral semaglutide vs active comparator.png
- supplementary material/Figure S2. Risk of bias graph for RCTs of subcutaneous semaglutide administration.png
- supplementary material/Figure S3. Risk of bias graph for RCTs of oral semaglutide administration.png
- supplementary material/Figure S4. RRs for achieving HbA1c ú╝7.0%  subcutaneous semaglutide vs placebo.png
- supplementary material/Figure S5. RRs for achieving HbA1c ú╝7.0% subcutaneous semaglutide vs active comparator.png
- supplementary material/Figure S6. RRs for achieving HbA1c ú╝7.0%  oral semaglutide vs placebo.png
- supplementary material/Figure S7. RRs for achieving HbA1c ú╝7.0%  oral semaglutide vs active comparator.png
- supplementary material/Figure S8. RRs for achieving HbA1c í▄ 6.5%  subcutaneous semaglutide vs placebo.png
- supplementary material/Figure S9. RRs for achieving HbA1c í▄ 6.5%  subcutaneous semaglutide vs active comparator.png
- supplementary material/PRISMA 2009 checklist.doc
- supplementary material/Search strategies in three databases.doc
- supplementary material/Table S1. Characteristics of included studies.doc
- supplementary material/Table S2. Results of efficacy outcomes semaglutide versus other GLP-1 RAs.doc
- supplementary material/Table S3. Results of achieving HbA1c targets and clinically significant weight loss.doc
- supplementary material/Table S4. Results of safety outcomes for subcutaneous semaglutide administration.doc
- supplementary material/Table S5. Results of safety outcomes for oral semaglutide administration.doc
